# Supplementary material for: Fosfomycin Resistance Evolutionary Pathways of Stenotrophomonas maltophilia in Different Growing Conditions
Source: Int J Mol Sci. 2022 Jan 20;23(3):1132. doi: 10.3390/ijms23031132 (PMC8835530; doi:10.3390/ijms23031132)
Supplement: Supplementary file 1 [file ijms-23-01132-s001.zip]

Archive with 1 entries (1 files):
- ijms-1535333-supplementary.pdf
